# Supplementary material for: Mutualism and Dispersal Heterogeneity Shape Stability, Biodiversity, and Structure of Theoretical Plant–Pollinator Meta-Networks
Source: Plants (Basel). 2025 Jul 10;14(14):2127. doi: 10.3390/plants14142127 (PMC12300112; doi:10.3390/plants14142127)
Supplement: Supplementary file 1 [file plants-14-02127-s001.zip]

Archive with 1 entries (1 files):
- plants-3703867-supplementary.pdf
